# Supplementary material for: Prognostic significance of RBP2-H1 variant of JARID1B in melanoma
Source: BMC Cancer. 2017 Dec 15;17:854. doi: 10.1186/s12885-017-3836-x (PMC5731204; doi:10.1186/s12885-017-3836-x)
Supplement: Supplementary file 1 — Raw data on JARID1B expression and patients’ overall survival including the main tumor characteristics. (XLS 26 kb) [file 12885_2017_3836_MOESM1_ESM.xls]

## Sheet: Arkusz1
Patient number	The main characteristics of primary melanoma						Patient overall survival		Fraction of JARID1B - positive cells (%)
	Breslow tumor thickness (mm)	Ulceration (present/absent)	Mitotic index (per mm2)	Histologic type			Survival time (months)	Endpoint (death)	Primary melanoma		Lymph node metastases
				SSM	MMN	ALM			Ab1	Ab2	Ab1	Ab2
1	0.2	0	1	1	0	0	160	1	88.705	89.17	96.38	90.37
2	0.3	1	7	0	1	0	27	1	93.16	94.93	96.47	97.38
3	0.5	0	1	1	0	0	163	0	64.6	79.56
4	1	0	2	0	1	0	164	0	86.85	92.275
5	1	0	2	0	1	0	48	1	91.2067	90.76	96.44	95.16
6	1.5	0	3	1	0	0	168	0	56.755	65.815
7	1.5	0	4	1	0	0	220	0	80.9	81.57
8	1.5	1	2	0	1	0	29	1	91.52	90.63	94.31	92.91
9	1.5	1	6	1	0	0	63	1	90.15	91.94	94.4	97.61
10	2	0	6	0	1	0	92	1	89.495	86.455	93.12	92.68
11	2	1	4	0	1	0	164	0	84.625	86.325	96.58	95.97
12	2.5	0	4	0	1	0	156	0	83.82	89.2133
13	3	1	1	0	1	0	156	0	92.98	88.865
14	3	1	3	1	0	0	131	1	74.52	75.07
15	3	1	5	1	0	0	104	1	86.895	89.3
16	3	1	14	1	0	0	66	1	82.46	84.72
17	3.5	1	15	1	0	0	17	1	91.96	89.465	93.27	95.83
18	4	1	1	1	0	0	48	1	80.505	88.68
19	4	1	6	0	1	0	43	1	90.03	86.98
20	4.5	1	1	0	1	0	27	1	86.54	83.685	92.57	95.18
21	7	1	2	0	1	0	6	1	89.155	84.485	92.89	95.55
22	8	0	4	1	0	0	17	1	79.25	83.945
23	8	1	5	0	1	0	9	1	83.07	85.65	95.57	97.13
24	8	1	5	0	1	0	28	1	90.92	91.095	94.83	93.3
25	8	1	40	0	1	0	9	1	94.845	94.795	95.27	93.3
26	9	1	10	0	1	0	21	1	76.365	86.875	88.84	93.35
27	10	1	6	0	1	0	12	1	80.935	71.885	92.93	95.98
28	11	1	10	0	1	0	138	1	86.46	92.385
29	12	1	9	0	1	0	18	1	93.35	89.79	97.73	97.67
30	13	1	7	0	1	0	27	1	92.605	88.51
31	13	1	10	0	0	1	41	1	71.9567	83.0633	94.75	96
